# Supplementary material for: A Novel Method for the Evaluation of Bone Marrow Samples from Patients with Pediatric B-Cell Acute Lymphoblastic Leukemia—Multidimensional Flow Cytometry
Source: Cancers (Basel). 2021 Oct 9;13(20):5044. doi: 10.3390/cancers13205044 (PMC8533788; doi:10.3390/cancers13205044)
Supplement: Supplementary file 1 [file cancers-13-05044-s001.zip]

Archive with 1 entries (1 files):
- cancers-1379556-supplementary.pdf
